# Supplementary material for: Spatial characteristics, similarity in business scope, and expansion network of listed companies in China’s food manufacturing industry
Source: PLoS One. 2026 Jun 30;21(6):e0351835. doi: 10.1371/journal.pone.0351835 (PMC13318186; doi:10.1371/journal.pone.0351835)
Supplement: S1 File — (ZIP) [file pone.0351835.s001.zip]

Archive with 9 entries (9 files):
- SBS and distance.zip
- Access and download of Tianyancha data.doc
- assess external validity.zip
- calculate SBS.zip
- Coefficient of variation and mean value of the LCFMI registered capital.xlsx
- gm.zip
- LCFMI city network 2016.xlsx
- LCFMI city network 2024.xlsx
- provincial GDP per capita and the LCFMI registered capital.xlsx
