# Supplementary material for: Spatial characteristics, similarity in business scope, and expansion network of listed companies in China’s food manufacturing industry
Source: PLoS One. 2026 Jun 30;21(6):e0351835. doi: 10.1371/journal.pone.0351835 (PMC13318186; doi:10.1371/journal.pone.0351835)
Supplement: S1 File — (ZIP) [file pone.0351835.s001.zip › Coefficient of variation and mean value of the LCFMI registered capital.xlsx]

## Sheet: Sheet1
Province	Coefficient of variation of LCFMI's Registered Capital	Mean value of LCFMI's Registered Capital (Ten thousand yuan)
Guangdong	3.82	18133.2
Liaoning	3.61	8285.28
Henan	3.47	7388.64
Yunnan	3.14	6606.63
Xinjiang	2.89	17845.8
Hubei	2.65	6151.96
Fujian	2.58	8379.37
Neimenggu	2.57	15270
Jiangsu	2.14	16578.4
Hebei	2.06	14758.9
Hunan	2.04	16286
Anhui	2.02	4560.51
Sichuan	1.89	16084.2
Heilongjiang	1.87	4834.66
Shandong	1.81	7405.13
Jiangxi	1.78	9422.07
Zhejiang	1.75	5680.38
Shannxi	1.7	6479.85
Hainan	1.61	9928.33
Guizhou	1.5	3238.48
Tianjin	1.42	4845.63
Shanxi	1.35	1232.33
Shanghai	1.28	27627.4
Gansu	1.21	2397.22
Beijing	1.18	54314.8
Guangxi	1.12	3703.98
Chongqing	1.09	4467.4
Ningxia	0.9	3721.64
Jilin	0.64	6972
Qinghai	0.46	2579.73
