# Supplementary material for: Spatial characteristics, similarity in business scope, and expansion network of listed companies in China’s food manufacturing industry
Source: PLoS One. 2026 Jun 30;21(6):e0351835. doi: 10.1371/journal.pone.0351835 (PMC13318186; doi:10.1371/journal.pone.0351835)
Supplement: S1 File — (ZIP) [file pone.0351835.s001.zip › LCFMI city network 2016.xlsx]

## Sheet: Sheet2
Source	Target	weight
Hohhot	Kunming	1
Hohhot	Xiamen	1
Hohhot	Shanghai	7
Hohhot	Shenzhen	1
Hohhot	Taizhou	1
Foshan	Chongqing	1
Foshan	Zhengzhou	2
Foshan	Changsha	3
Foshan	Changchun	2
Foshan	Yulin	1
Foshan	Yantai	2
Foshan	Xuzhou	5
Foshan	Xianyang	1
Foshan	Xining	1
Foshan	Xian	6
Foshan	Wuhan	4
Foshan	Wuxi	2
Foshan	Wenzhou	1
Foshan	Weifang	2
Foshan	Weihai	1
Foshan	Tianjin	4
Foshan	Taiyuan	1
Foshan	Shijiazhuang	3
Foshan	Shenyang	6
Foshan	Shenzhen	3
Foshan	Shaoxing	1
Foshan	Shanghai	4
Foshan	Xiamen	1
Foshan	Quanzhou	1
Foshan	Qingdao	6
Foshan	Ningbo	2
Foshan	Nantong	1
Foshan	Nanning	2
Foshan	Nanjing	6
Foshan	Nanchang	2
Foshan	Mudanjiang	1
Foshan	Luoyang	2
Foshan	Lianyungang	1
Foshan	Lhasa	1
Foshan	Jiujiang	2
Foshan	Jingzhou	1
Foshan	Jinzhou	1
Foshan	Jiaxing	1
Foshan	Jinan	4
Foshan	Hohhot	1
Foshan	Heze	1
Foshan	Hefei	1
Foshan	Hangzhou	7
Foshan	Handan	4
Foshan	Haikou	2
Foshan	Harbin	4
Foshan	Guilin	3
Foshan	Guiyang	2
Foshan	Guangzhou	6
Foshan	Ganzhou	1
Foshan	Fuzhou	1
Foshan	Dalian	1
Foshan	Chengdu	6
Foshan	Beijing	6
Foshan	Baoji	1
Foshan	Baotou	1
Shanghai	Zibo	1
Shanghai	Changsha	2
Shanghai	Qingdao	12
Shanghai	Nanning	1
Shanghai	Linyi	1
Shanghai	Jinan	3
Shanghai	Heze	2
Shanghai	Hangzhou	2
Shanghai	Dezhou	2
Shanghai	Changde	1
Shanghai	Baotou	1
Shanghai	Guangzhou	1
Qiqihar	Fuzhou	4
Qiqihar	Linyi	16
Qiqihar	Qingdao	1
Qiqihar	Quanzhou	2
Qiqihar	Xiamen	2
Qiqihar	Shenyang	1
Qiqihar	Weifang	3
Qiqihar	Yantai	4
Qiqihar	Zhengzhou	1
Changsha	Wuhan	3
Quanzhou	Beijing	1
Quanzhou	Fuzhou	2
Quanzhou	Xiamen	4
Quanzhou	Weihai	1
Quanzhou	Zibo	2
Yichang	Fuzhou	1
Yichang	Guilin	1
Yichang	Lanzhou	2
Yichang	Nanning	1
Zhuhai	Beijing	4
Zhuhai	Guangzhou	3
Zhuhai	Shenzhen	1
Chengdu	Daqing	1
Chengdu	Fuzhou	1
Chengdu	Guangzhou	1
Chengdu	Harbin	1
Chengdu	Hefei	1
Chengdu	Jiujiang	1
Chengdu	Kunming	1
Chengdu	Mianyang	1
Chengdu	Nanning	1
Chengdu	Qingdao	1
Chengdu	Xiamen	1
Chengdu	Shenyang	2
Chengdu	Tianjin	1
Chengdu	Wuhan	1
Chengdu	Xuzhou	1
Chengdu	Changchun	1
Chengdu	Zhengzhou	2
Wenzhou	Hangzhou	5
Wenzhou	Jiaxing	4
Wenzhou	Nanjing	1
Wenzhou	Ningbo	2
Wenzhou	Shanghai	1
Meishan	Beijing	2
Meishan	Chengdu	4
Meishan	Kunming	1
Meishan	Xian	1
Meishan	Chongqing	3
Xiamen	Jinan	1
Beijing	Langfang	2
Beijing	Nanjing	2
Beijing	Shijiazhuang	1
Beijing	Tianjin	3
Beijing	Xuzhou	1
Beijing	Yangzhou	2
Beijing	Zhuzhou	1
Shenyang	Fuzhou	1
Shenyang	Taiyuan	1
Hengshui	Nanchang	1
Hengshui	Qingdao	10
Hengshui	Shanghai	3
Hengshui	Taiyuan	1
Hengshui	Wenzhou	2
Hengshui	Xian	1
Hengshui	Changsha	1
Yueyang	Baise	1
Yueyang	Baoding	1
Yueyang	Beijing	6
Yueyang	Cangzhou	1
Yueyang	Chengdu	5
Yueyang	Fuzhou	3
Yueyang	Guangzhou	3
Yueyang	Guigang	1
Yueyang	Handan	1
Yueyang	Hangzhou	4
Yueyang	Hefei	2
Yueyang	Hechi	1
Yueyang	Hezhou	1
Yueyang	Huizhou	2
Yueyang	Jinan	3
Yueyang	Jinzhong	1
Yueyang	Lanzhou	1
Yueyang	Langfang	1
Yueyang	Nanchang	1
Yueyang	Nanjing	4
Yueyang	Ningbo	5
Yueyang	Qinhuangdao	1
Yueyang	Qingdao	3
Yueyang	Xiamen	1
Yueyang	Shanghai	9
Yueyang	Shenzhen	5
Yueyang	Shijiazhuang	1
Yueyang	Suzhou	3
Yueyang	Tangshan	1
Yueyang	Tianjin	3
Yueyang	Tianshui	1
Yueyang	Weifang	1
Yueyang	Wuxi	2
Yueyang	Wuhan	3
Yueyang	Xian	4
Yueyang	Yantai	1
Yueyang	Yangquan	1
Yueyang	Zhangjiakou	1
Yueyang	Changchun	1
Yueyang	Changsha	4
Yueyang	Chongqing	4
Kunming	Changsha	7
Handan	Jinan	6
Handan	Urumqi	2
Chengdu	Qingdao	1
Chengdu	Chongqing	1
Lhasa	Langfang	9
Yiyang	Chengdu	2
Yiyang	Fuzhou	1
Yiyang	Jinan	2
Yiyang	Xian	1
Yiyang	Changsha	4
Yiyang	Zhengzhou	1
Nanyang	Anyang	1
Nanyang	Beijing	2
Nanyang	Changzhou	1
Nanyang	Chaoyang	2
Nanyang	Chengdu	8
Nanyang	Guangzhou	2
Nanyang	Hangzhou	4
Nanyang	Hefei	2
Nanyang	Heze	1
Nanyang	Jinan	1
Nanyang	Jinzhou	10
Nanyang	Linyi	1
Nanyang	Luoyang	1
Nanyang	Nanjing	2
Nanyang	Nantong	3
Nanyang	Ningbo	3
Nanyang	Qingdao	6
Nanyang	Shanghai	4
Nanyang	Shenzhen	2
Nanyang	Shijiazhuang	4
Nanyang	Taiyuan	2
Nanyang	Tianjin	6
Nanyang	Weifang	1
Nanyang	Wenzhou	1
Nanyang	Wuhan	2
Nanyang	Xian	1
Nanyang	Xinxiang	2
Nanyang	Xuzhou	2
Nanyang	Zhengzhou	4
Nanyang	Chongqing	2
Nanyang	Zibo	2
Nanchang	Anqing	3
Nanchang	Dongguan	3
Nanchang	Fuzhou	11
Nanchang	Ganzhou	1
Nanchang	Hangzhou	4
Nanchang	Hefei	1
Nanchang	Huanggang	1
Nanchang	Huangshan	1
Nanchang	Jian	1
Nanchang	Jinan	3
Nanchang	Jiujiang	2
Nanchang	Pingxiang	5
Nanchang	Shanghai	7
Nanchang	Shenyang	1
Nanchang	Xian	2
Nanchang	Xinyu	2
Nanchang	Xuchang	10
Nanchang	Yichun	3
Nanchang	Yingtan	1
Nanchang	Zhengzhou	13
Nanchang	Zhuzhou	3
Weifang	Qingdao	1
Zhenjiang	Guangzhou	2
Zhenjiang	Jinan	1
Zhenjiang	Nanjing	2
Zhenjiang	Nantong	1
Zhenjiang	Wuhan	1
Jinhua	Beijing	1
Xuzhou	Qingdao	1
Changsha	Jinan	2
Changsha	Xuzhou	1
Changsha	Yiyang	1
Pingxiang	Changzhou	1
Pingxiang	Chengdu	1
Pingxiang	Dali Bai Autonomous Prefecture	2
Pingxiang	Hangzhou	2
Pingxiang	Jinan	1
Pingxiang	Kunming	1
Pingxiang	Qingdao	1
Pingxiang	Shenzhen	1
Pingxiang	Shijiazhuang	1
Pingxiang	Taizhou	1
Pingxiang	Changsha	1
Zhoukou	Qingdao	2
Weihai	Nanchang	1
Weihai	Wenzhou	1
Weihai	Wuhan	1
Weihai	Yantai	1
Weihai	Changchun	1
Haikou	Hangzhou	1
Haikou	Nanning	1
Haikou	Shenzhen	1
Jining	Heze	2
Jining	Jinan	22
Jining	Linyi	2
Jining	Qingdao	3
Jining	Weihai	2
Jining	Weifang	3
Jining	Yantai	2
Jining	Zibo	3
Zhanjiang	Xiamen	1
Zhanjiang	Shenzhen	1
Jiangmen	Beijing	1
Shanghai	Fuzhou	7
Shanghai	Guangzhou	2
Shanghai	Guiyang	2
Shanghai	Hangzhou	1
Shanghai	Hefei	1
Shanghai	Jinan	2
Shanghai	Kunming	2
Shanghai	Nanchang	2
Shanghai	Qingdao	6
Shanghai	Xian	1
Shanghai	Zhengzhou	1
Guangzhou	Shanwei	2
Guangzhou	Shenzhen	1
Guangzhou	Yangjiang	1
Guangzhou	Zhanjiang	6
Jiangmen	Anyang	2
Jiangmen	Chengdu	4
Jiangmen	Guangzhou	1
Jiangmen	Guiyang	1
Jiangmen	Harbin	1
Jiangmen	Hangzhou	2
Jiangmen	Jinhua	1
Jiangmen	Jinzhou	1
Jiangmen	Jiujiang	1
Jiangmen	Luoyang	1
Jiangmen	Mudanjiang	2
Jiangmen	Nanchang	1
Jiangmen	Nanjing	1
Jiangmen	Shanghai	1
Jiangmen	Shenzhen	1
Jiangmen	Shenyang	1
Jiangmen	Taizhou	3
Jiangmen	Taiyuan	2
Jiangmen	Wenzhou	1
Jiangmen	Urumqi	2
Jiangmen	Wuhan	2
Jiangmen	Xining	1
Jiangmen	Xuzhou	1
Jiangmen	Yichang	1
Jiangmen	Yinchuan	1
Jiangmen	Changchun	2
Jiangmen	Changsha	4
Jiangmen	Zhengzhou	2
Wuhu	Beijing	1
Wuhu	Hangzhou	1
Wuhu	Hefei	31
Wuhu	Jinan	4
Wuhu	Nanchang	1
Wuhu	Nanjing	1
Wuhu	Qingdao	3
Wuhu	Shanghai	1
Wuhu	Shijiazhuang	6
Wuhu	Suzhou	1
Wuhu	Taiyuan	1
Wuhu	Yantai	1
Wuhu	Changsha	1
Wuhu	Zhengzhou	4
Shantou	Beijing	1
Shantou	Guangzhou	2
Shantou	Shanghai	5
Weinan	Nanning	1
Weinan	Yulin	1
Weinan	Chongqing	1
Changsha	Chengdu	1
Changsha	Hefei	1
Changsha	Kunming	1
Changsha	Shenyang	1
Changsha	Shijiazhuang	1
Changsha	Taiyuan	1
Changsha	Changchun	1
Chongqing	Chengdu	3
Shenzhen	Guangzhou	1
Jieyang	Cangzhou	1
Jieyang	Datong	1
Jieyang	Handan	1
Jieyang	Heze	1
Jieyang	Linyi	1
Jieyang	Xingtai	1
Jieyang	Xuzhou	1
Jieyang	Zhangjiakou	1
Bengbu	Hefei	6
Quanzhou	Baise	2
Quanzhou	Beijing	2
Quanzhou	Changde	1
Quanzhou	Changzhou	1
Quanzhou	Chengdu	1
Quanzhou	Fuzhou	1
Quanzhou	Guangzhou	8
Quanzhou	Hangzhou	3
Quanzhou	Hefei	1
Quanzhou	Huaihua	1
Quanzhou	Jinan	1
Quanzhou	Jiaxing	1
Quanzhou	Jiujiang	2
Quanzhou	Nantong	1
Quanzhou	Qingdao	1
Quanzhou	Xiamen	1
Quanzhou	Shanghai	4
Quanzhou	Shenzhen	1
Quanzhou	Shenyang	1
Quanzhou	Shijiazhuang	3
Quanzhou	Taizhou	3
Quanzhou	Taiyuan	1
Quanzhou	Tianjin	2
Quanzhou	Wenzhou	3
Quanzhou	Wuhu	1
Quanzhou	Xuzhou	1
Quanzhou	Yulin	3
Quanzhou	Zhuzhou	2
Quanzhou	Zunyi	1
Beijing	Tianjin	2
Cangzhou	Chengdu	1
Cangzhou	Fuyang	1
Cangzhou	Guangzhou	2
Cangzhou	Harbin	1
Cangzhou	Hangzhou	1
Cangzhou	Hohhot	1
Cangzhou	Jinan	1
Cangzhou	Nanjing	1
Cangzhou	Shijiazhuang	3
Cangzhou	Suzhou	1
Cangzhou	Tai-zhou	1
Cangzhou	Wuxi	1
Cangzhou	Xian	1
Cangzhou	Yangzhou	1
Cangzhou	Changchun	1
Cangzhou	Chongqing	1
Dalian	Chaoyang	1
Dalian	Harbin	1
Dalian	Hohhot	1
Dalian	Jilin	1
Dalian	Mudanjiang	2
Dalian	Siping	2
Dalian	Xian	1
Dalian	Changchun	2
Fushun	Lanzhou	1
Fushun	Qingdao	1
Fushun	Urumqi	1
Dongguan	Jilin	2
Handan	Beijing	9
Xinyang	Xian	3
Quanzhou	Changzhou	1
Quanzhou	Dalian	3
Quanzhou	Datong	2
Quanzhou	Harbin	1
Quanzhou	Jilin	1
Quanzhou	Jinan	1
Quanzhou	Jinzhou	1
Quanzhou	Langfang	2
Quanzhou	Linyi	7
Quanzhou	Mudanjiang	1
Quanzhou	Nanjing	3
Quanzhou	Qingdao	1
Quanzhou	Xiamen	4
Quanzhou	Shenyang	1
Quanzhou	Taiyuan	2
Quanzhou	Tianjin	1
Quanzhou	Xianyang	1
Quanzhou	Yantai	2
Quanzhou	Changchun	1
Quanzhou	Zhengzhou	1
Quanzhou	Chongqing	1
Jiangmen	Beijing	1
Jiangmen	Jinan	1
Jiangmen	Qingdao	1
Jiangmen	Shenyang	1
Jiangmen	Shijiazhuang	1
Jiangmen	Taiyuan	1
Jiangmen	Xian	1
Jiangmen	Zhengzhou	1
Maanshan	Shanghai	1
Kashgar	Hangzhou	1
Liaocheng	Jinan	1
Liaocheng	Qingdao	1
Taiyuan	Datong	2
Shanghai	Chengdu	1
Chengdu	Hangzhou	1
Chengdu	Ningbo	1
Chengdu	Wenzhou	1
Jiujiang	Qiqihar	1
Jiujiang	Shanghai	4
Jiujiang	Changsha	3
Suzhou	Guangzhou	1
Wuhan	Kunming	1
Jiayuguan	Lanzhou	1
Foshan	Chengdu	1
Foshan	Guangzhou	2
Guilin	Changzhou	1
Guilin	Jinan	2
Changsha	Chengdu	1
Changsha	Zhengzhou	2
Huizhou	Guangzhou	1
Nanchang	Datong	1
Nanchang	Ganzhou	1
Nanchang	Shangrao	1
Nanchang	Taiyuan	1
Shanghai	Jinan	1
Shanghai	Wuhan	1
Shanghai	Chongqing	1
Hefei	Baise	3
Hefei	Beijing	5
Hefei	Changzhou	1
Hefei	Chengdu	3
Hefei	Guangzhou	6
Hefei	Guiyang	1
Hefei	Harbin	12
Hefei	Handan	1
Hefei	Hangzhou	2
Hefei	Jinan	2
Hefei	Kunming	2
Hefei	Lianyungang	1
Hefei	Nanchang	1
Hefei	Nanjing	2
Hefei	Nantong	6
Hefei	Ningbo	1
Hefei	Qingdao	6
Hefei	Shanghai	3
Hefei	Shenzhen	1
Hefei	Shenyang	6
Hefei	Taiyuan	1
Hefei	Tianjin	1
Hefei	Wuhu	2
Hefei	Xian	3
Hefei	Xuzhou	5
Hefei	Yinchuan	1
Hefei	Yulin	1
Hefei	Changsha	2
Hefei	Zhengzhou	2
Hefei	Chongqing	4
Shenzhen	Guangzhou	1
Mianyang	Beijing	2
Mianyang	Chengdu	1
Mianyang	Harbin	1
Mianyang	Taiyuan	1
Mianyang	Changchun	1
Yuxi	Chengdu	1
Yuxi	Kunming	1
Yuxi	Chongqing	7
Changchun	Shijiazhuang	2
Chongqing	Kunming	1
Chongqing	Ningbo	1
Chongqing	Shanghai	1
Dalian	Jinzhou	1
Fuzhou	Chengdu	2
Shantou	Beijing	1
Shantou	Zhangzhou	11
Hangzhou	Xian	2
Luohe	Zibo	2
Zhoukou	Jiaozuo	1
Zhoukou	Kaifeng	1
Zhoukou	Luohe	1
Zhoukou	Shangqiu	1
Zhoukou	Xuchang	1
Zhoukou	Zhengzhou	9
Puyang	Luoyang	1
Changsha	Huaihua	1
Benxi	Dalian	1
Benxi	Harbin	1
Benxi	Nanjing	1
Benxi	Shenyang	1
Benxi	Wuxi	2
Qiqihar	Anshan	1
Qiqihar	Daqing	1
Qiqihar	Fuzhou	1
Qiqihar	Guangzhou	1
Qiqihar	Hangzhou	1
Qiqihar	Heihe	1
Qiqihar	Jixi	1
Qiqihar	Jiamusi	1
Qiqihar	Mudanjiang	1
Qiqihar	Songyuan	1
Qiqihar	Tieling	1
Qiqihar	Yichun	1
Dezhou	Shanghai	1
Yantai	Jinan	10
Yantai	Jinzhou	1
Yantai	Qingdao	2
Yantai	Taiyuan	1
Yantai	Weifang	1
Yantai	Changsha	1
Xian	Beijing	1
Xian	Tianjin	1
Hefei	Heze	2
Hefei	Wuhu	4
Hefei	Xinxiang	1
Hefei	Zhengzhou	4
Yuxi	Kunming	1
Shaoxing	Hangzhou	2
Suzhou	Hefei	1
Dongguan	Chengdu	1
Wuwei	Lanzhou	1
Qinzhou	Baise	2
Qinzhou	Guilin	3
Qinzhou	Nanning	2
Shijiazhuang	Guangzhou	1
Yichun	Nanchang	2
Xining	Hangzhou	1
Jining	Jinan	1
Hanzhong	Xian	1
Chengdu	Shijiazhuang	2
Taian	Jinan	2
Taian	Shaoxing	2
Quzhou	Shenzhen	2
Ningde	Fuzhou	7
Mudanjiang	Harbin	1
Mudanjiang	Tianjin	1
Qinhuangdao	Beijing	2
Qinhuangdao	Zhengzhou	2
Jinzhong	Xian	1
Foshan	Hangzhou	1
Foshan	Nanning	1
Foshan	Ningbo	2
Foshan	Shanghai	1
Huanggang	Chongqing	1
Huanggang	Wuhan	6
Zhaoqing	Nanning	2
Hegang	Jilin	2
Huanggang	Beijing	1
Huanggang	Jingzhou	1
Huanggang	Shanghai	1
Huanggang	Wuhan	8
Yinchuan	Urumqi	2
Baoding	Taiyuan	2
Luohe	Zhengzhou	7
Anyang	Zhengzhou	6
Xiamen	Quanzhou	1
Yangjiang	Shenzhen	1
Yichun	Nanchang	9
Yinchuan	Tianshui	2
Jining	Hefei	1
Jining	Jinan	1
Jining	Qingdao	2
Jining	Yantai	1
Bayingolin Mongolian Autonomous Prefecture	Tianjin	2
Dongying	Chengdu	1
Dongying	Hangzhou	1
Dongying	Hefei	2
Dongying	Jinan	1
Dongying	Nanjing	1
Dongying	Xian	2
Jining	Changsha	3
Shihezi	Urumqi	1
Meishan	Chengdu	7
