# Supplementary material for: Spatial characteristics, similarity in business scope, and expansion network of listed companies in China’s food manufacturing industry
Source: PLoS One. 2026 Jun 30;21(6):e0351835. doi: 10.1371/journal.pone.0351835 (PMC13318186; doi:10.1371/journal.pone.0351835)
Supplement: S1 File — (ZIP) [file pone.0351835.s001.zip › LCFMI city network 2024.xlsx]

## Sheet: Sheet3
Source	Target	Weight
Hohhot	Baicheng	2
Hohhot	Baoding	3
Hohhot	Beijing	32
Hohhot	Changde	3
Hohhot	Changzhou	1
Hohhot	Chaozhou	3
Hohhot	Chenzhou	1
Hohhot	Chengdu	7
Hohhot	Chengde	1
Hohhot	Chongzuo	2
Hohhot	Dazhou	1
Hohhot	Dalian	2
Hohhot	Datong	1
Hohhot	Dandong	2
Hohhot	Dezhou	1
Hohhot	Dongying	1
Hohhot	Ordos	1
Hohhot	Enshi Tujia and Miao Autonomous Prefecture	1
Hohhot	Fuzhou	6
Hohhot	Fuzhou	1
Hohhot	Ganzhou	1
Hohhot	Guangan	1
Hohhot	Guangzhou	10
Hohhot	Guigang	1
Hohhot	Guiyang	1
Hohhot	Guilin	1
Hohhot	Harbin	1
Hohhot	Haikou	2
Hohhot	Haixi Mongolian and Tibetan Autonomous Prefecture	1
Hohhot	Handan	1
Hohhot	Hangzhou	6
Hohhot	Hefei	2
Hohhot	Hechi	1
Hohhot	Heyuan	1
Hohhot	Hegang	1
Hohhot	Heihe	1
Hohhot	Hengyang	2
Hohhot	Huludao	1
Hohhot	Huzhou	2
Hohhot	Huaihua	2
Hohhot	Huanggang	3
Hohhot	Huangshan	2
Hohhot	Huangshi	2
Hohhot	Huizhou	3
Hohhot	Jilin	6
Hohhot	Jinan	2
Hohhot	Jiamusi	5
Hohhot	Jiaozuo	3
Hohhot	Jieyang	1
Hohhot	Jingzhou	3
Hohhot	Kunming	3
Hohhot	Lhasa	1
Hohhot	Lanzhou	1
Hohhot	Langfang	1
Hohhot	Leshan	1
Hohhot	Liaoyuan	1
Hohhot	Linfen	1
Hohhot	Liupanshui	1
Hohhot	Loudi	2
Hohhot	Luoyang	1
Hohhot	Luohe	1
Hohhot	Maoming	3
Hohhot	Meishan	4
Hohhot	Meizhou	1
Hohhot	Nanchang	5
Hohhot	Nanchong	2
Hohhot	Nanjing	2
Hohhot	Nanning	5
Hohhot	Nantong	1
Hohhot	Nanyang	1
Hohhot	Ningbo	1
Hohhot	Panzhihua	1
Hohhot	Panjin	4
Hohhot	Pingdingshan	1
Hohhot	Pingliang	1
Hohhot	Putian	2
Hohhot	Qitaihe	1
Hohhot	Qiannan Buyi and Miao Autonomous Prefecture	1
Hohhot	Qinhuangdao	1
Hohhot	Qingdao	2
Hohhot	Qingyuan	1
Hohhot	Quzhou	1
Hohhot	Quanzhou	2
Hohhot	Sanmenxia	1
Hohhot	Xiamen	1
Hohhot	Shanwei	1
Hohhot	Shanghai	16
Hohhot	Shangrao	1
Hohhot	Shaoyang	3
Hohhot	Shenzhen	4
Hohhot	Shenyang	7
Hohhot	Shiyan	1
Hohhot	Shijiazhuang	3
Hohhot	Shuangyashan	2
Hohhot	Shuozhou	1
Hohhot	Suzhou	1
Hohhot	Suihua	2
Hohhot	Suining	1
Hohhot	Taizhou	2
Hohhot	Taiyuan	3
Hohhot	Tangshan	2
Hohhot	Tianjin	4
Hohhot	Tonghua	4
Hohhot	Tongliao	1
Hohhot	Wenzhou	2
Hohhot	Urumqi	2
Hohhot	Wuxi	2
Hohhot	Wuhu	1
Hohhot	Wuzhou	2
Hohhot	Wuhan	8
Hohhot	Xian	9
Hohhot	Xianning	1
Hohhot	Xiangtan	2
Hohhot	Xiangxi Tujia and Miao Autonomous Prefecture	1
Hohhot	Xinxiang	1
Hohhot	Xinyang	2
Hohhot	Xingtai	1
Hohhot	Xuzhou	1
Hohhot	Xuchang	3
Hohhot	Yantai	1
Hohhot	Yangzhou	1
Hohhot	Yangjiang	1
Hohhot	Yichang	2
Hohhot	Yiyang	1
Hohhot	Yinchuan	2
Hohhot	Yingtan	1
Hohhot	Yulin	1
Hohhot	Yuxi	2
Hohhot	Yueyang	3
Hohhot	Yuncheng	2
Hohhot	Zhanjiang	1
Hohhot	Zhangjiajie	1
Hohhot	Zhangjiakou	3
Hohhot	Changchun	5
Hohhot	Changsha	11
Hohhot	Zhengzhou	1
Hohhot	Chongqing	2
Hohhot	Zhoukou	3
Hohhot	Zhuhai	1
Hohhot	Zibo	1
Hohhot	Zigong	1
Hohhot	Zunyi	1
Foshan	Chongqing	6
Foshan	Changsha	1
Foshan	Wuhan	9
Foshan	Tianjin	1
Foshan	Shenyang	1
Foshan	Shanghai	3
Foshan	Nanning	7
Foshan	Jiaxing	6
Foshan	Hangzhou	1
Foshan	Beijing	1
Shanghai	Changchun	1
Shanghai	Wuhan	1
Shanghai	Wuhu	1
Shanghai	Tianjin	1
Shanghai	Taiyuan	1
Shanghai	Shenzhen	2
Shanghai	Qingdao	1
Shanghai	Nanjing	2
Shanghai	Nanchang	1
Shanghai	Hefei	1
Shanghai	Hangzhou	2
Shanghai	Guangzhou	2
Shanghai	Fuzhou	1
Shanghai	Beijing	1
Shanghai	Wuxi	1
Shanghai	Hangzhou	1
Qiqihar	Fuzhou	1
Qiqihar	Harbin	1
Qiqihar	Kunming	1
Qiqihar	Nanning	1
Qiqihar	Chongqing	4
Changsha	Changzhou	1
Changsha	Shanghai	4
Changsha	Tianjin	3
Changsha	Weifang	2
Changsha	Chongqing	1
Zhuhai	Guangzhou	28
Wenzhou	Changzhou	12
Wenzhou	Fuzhou	1
Wenzhou	Hangzhou	7
Wenzhou	Huzhou	1
Wenzhou	Jiaxing	3
Wenzhou	Jinhua	2
Wenzhou	Nanjing	2
Wenzhou	Ningbo	6
Wenzhou	Shanghai	4
Wenzhou	Shaoxing	1
Wenzhou	Taizhou	1
Wenzhou	Xuzhou	4
Meishan	Beijing	8
Meishan	Changzhou	1
Meishan	Chengdu	6
Meishan	Fuzhou	3
Meishan	Ganzhou	2
Meishan	Guangzhou	2
Meishan	Guiyang	1
Meishan	Hangzhou	1
Meishan	Jinan	3
Meishan	Jiaxing	1
Meishan	Kunming	1
Meishan	Linyi	3
Meishan	Nanjing	2
Meishan	Ningbo	1
Meishan	Quanzhou	1
Meishan	Xiamen	1
Meishan	Shanghai	6
Meishan	Shenyang	2
Meishan	Tianjin	4
Meishan	Yantai	3
Meishan	Yancheng	1
Meishan	Yichang	1
Meishan	Changchun	2
Meishan	Chongqing	1
Xiamen	Guiyang	1
Beijing	Anyang	2
Beijing	Baoding	1
Beijing	Binzhou	1
Beijing	Cangzhou	1
Beijing	Chengdu	3
Beijing	Dezhou	1
Beijing	Guangzhou	1
Beijing	Guiyang	3
Beijing	Harbin	1
Beijing	Haikou	1
Beijing	Hangzhou	1
Beijing	Hefei	1
Beijing	Heze	1
Beijing	Hengshui	2
Beijing	Jilin	1
Beijing	Jinan	4
Beijing	Jiaozuo	2
Beijing	Jieyang	1
Beijing	Kaifeng	2
Beijing	Lanzhou	1
Beijing	Linyi	1
Beijing	Maoming	1
Beijing	Nanchang	4
Beijing	Nanning	1
Beijing	Nanyang	1
Beijing	Ningbo	1
Beijing	Puyang	1
Beijing	Qiandongnan Miao and Dong Autonomous Prefecture	2
Beijing	Qingdao	2
Beijing	Rizhao	1
Beijing	Sanmenxia	2
Beijing	Shantou	1
Beijing	Shangqiu	2
Beijing	Shanghai	11
Beijing	Shijiazhuang	3
Beijing	Taiyuan	3
Beijing	Tangshan	2
Beijing	Tianjin	6
Beijing	Weihai	3
Beijing	Weifang	1
Beijing	Wuhan	2
Beijing	Xian	2
Beijing	Xinxiang	2
Beijing	Xuzhou	1
Beijing	Yanan	1
Beijing	Yinchuan	1
Beijing	Yulin	1
Beijing	Yuncheng	2
Beijing	Zhanjiang	2
Beijing	Zhangjiakou	3
Beijing	Changsha	1
Beijing	Zhengzhou	4
Beijing	Zhumadian	1
Beijing	Zibo	1
Yueyang	Beihai	26
Yueyang	Beijing	3
Yueyang	Changde	3
Yueyang	Changzhou	2
Yueyang	Chengdu	1
Yueyang	Dingxi	1
Yueyang	Dongguan	1
Yueyang	Ganzhou	1
Yueyang	Guangzhou	2
Yueyang	Guiyang	1
Yueyang	Harbin	1
Yueyang	Hangzhou	4
Yueyang	Huizhou	2
Yueyang	Jiamusi	1
Yueyang	Jiaxing	1
Yueyang	Jiujiang	2
Yueyang	Lanzhou	1
Yueyang	Lishui	2
Yueyang	Luoyang	1
Yueyang	Nanchang	1
Yueyang	Nanjing	1
Yueyang	Ningbo	3
Yueyang	Quzhou	1
Yueyang	Shanghai	2
Yueyang	Shangrao	1
Yueyang	Shaoguan	2
Yueyang	Shaoxing	1
Yueyang	Shenzhen	2
Yueyang	Shenyang	3
Yueyang	Shijiazhuang	2
Yueyang	Taiyuan	2
Yueyang	Wuhan	1
Yueyang	Xining	1
Yueyang	Yichang	1
Yueyang	Yiyang	1
Yueyang	Changsha	114
Yueyang	Zhaotong	1
Yueyang	Zhaoqing	1
Chengdu	Fuzhou	4
Chengdu	Hangzhou	2
Chengdu	Hefei	10
Chengdu	Kunming	4
Chengdu	Shenzhen	1
Chengdu	Suzhou	19
Chengdu	Wuxi	1
Chengdu	Wuhu	1
Yiyang	Anqing	1
Yiyang	Binzhou	1
Yiyang	Changde	2
Yiyang	Changzhou	3
Yiyang	Chenzhou	2
Yiyang	Chengdu	5
Yiyang	Deyang	1
Yiyang	Dezhou	1
Yiyang	Dongguan	6
Yiyang	Ezhou	5
Yiyang	Foshan	2
Yiyang	Fuzhou	1
Yiyang	Ganzhou	1
Yiyang	Guangzhou	7
Yiyang	Guiyang	1
Yiyang	Harbin	1
Yiyang	Hangzhou	2
Yiyang	Hefei	3
Yiyang	Hengyang	3
Yiyang	Huaibei	1
Yiyang	Huanggang	3
Yiyang	Huangshan	1
Yiyang	Huangshi	3
Yiyang	Huizhou	1
Yiyang	Jian	3
Yiyang	Jining	1
Yiyang	Jiaxing	2
Yiyang	Jiaozuo	1
Yiyang	Jingzhou	2
Yiyang	Kaifeng	3
Yiyang	Karamay	1
Yiyang	Kunming	1
Yiyang	Lishui	1
Yiyang	Linfen	1
Yiyang	Longyang	1
Yiyang	Loudi	1
Yiyang	Luoyang	3
Yiyang	Lvliang	1
Yiyang	Maanshan	3
Yiyang	Maoming	1
Yiyang	Mianyang	2
Yiyang	Nanchang	5
Yiyang	Nanjing	4
Yiyang	Nanning	2
Yiyang	Nanping	1
Yiyang	Nanyang	2
Yiyang	Pingdingshan	2
Yiyang	Qingdao	3
Yiyang	Quanzhou	3
Yiyang	Xiamen	1
Yiyang	Shantou	1
Yiyang	Shangqiu	3
Yiyang	Shanghai	20
Yiyang	Shangrao	2
Yiyang	Shaoyang	1
Yiyang	Shenzhen	5
Yiyang	Shenyang	1
Yiyang	Shiyan	2
Yiyang	Suzhou	3
Yiyang	Suizhou	3
Yiyang	Taizhou	1
Yiyang	Tai-zhou	2
Yiyang	Tianjin	1
Yiyang	Wenzhou	1
Yiyang	Urumqi	9
Yiyang	Wuxi	3
Yiyang	Wuhu	1
Yiyang	Wuhan	7
Yiyang	Xian	2
Yiyang	Xianning	1
Yiyang	Xiangxi Tujia and Miao Autonomous Prefecture	1
Yiyang	Xiangyang	4
Yiyang	Xiaogan	5
Yiyang	Xinzhou	1
Yiyang	Xinxiang	19
Yiyang	Xinyang	5
Yiyang	Xuzhou	1
Yiyang	Xuchang	3
Yiyang	Yancheng	1
Yiyang	Yangzhou	5
Yiyang	Yichang	4
Yiyang	Yichun	2
Yiyang	Yinchuan	3
Yiyang	Yongzhou	2
Yiyang	Yueyang	2
Yiyang	Yuncheng	1
Yiyang	Changsha	111
Yiyang	Zhaoqing	1
Yiyang	Zhenjiang	3
Yiyang	Zhengzhou	14
Yiyang	Chongqing	1
Yiyang	Zhoukou	1
Yiyang	Zhuhai	1
Yiyang	Zhumadian	67
Nanyang	Anyang	2
Nanyang	Baoding	4
Nanyang	Beijing	6
Nanyang	Dongguan	1
Nanyang	Handan	3
Nanyang	Hangzhou	1
Nanyang	Hefei	2
Nanyang	Heze	1
Nanyang	Hengyang	1
Nanyang	Huzhou	1
Nanyang	Huaian	1
Nanyang	Jining	1
Nanyang	Jiaxing	1
Nanyang	Jiaozuo	1
Nanyang	Jincheng	1
Nanyang	Jingmen	1
Nanyang	Kaifeng	3
Nanyang	Langfang	1
Nanyang	Lianyungang	1
Nanyang	Liaocheng	2
Nanyang	Linfen	1
Nanyang	Linyi	1
Nanyang	Luoyang	1
Nanyang	Ningbo	1
Nanyang	Puyang	1
Nanyang	Qingdao	1
Nanyang	Shangqiu	4
Nanyang	Shanghai	13
Nanyang	Shenzhen	1
Nanyang	Shuozhou	1
Nanyang	Suzhou	1
Nanyang	Taiyuan	1
Nanyang	Taian	2
Nanyang	Tangshan	2
Nanyang	Tianjin	3
Nanyang	Weifang	1
Nanyang	Weinan	1
Nanyang	Wuxi	1
Nanyang	Wuhu	1
Nanyang	Wuhan	1
Nanyang	Xian	1
Nanyang	Xianyang	1
Nanyang	Xiangyang	2
Nanyang	Xinxiang	2
Nanyang	Xinyang	6
Nanyang	Xingtai	2
Nanyang	Yancheng	1
Nanyang	Yangzhou	1
Nanyang	Yuncheng	1
Nanyang	Zhanjiang	1
Nanyang	Zhangjiakou	1
Nanyang	Zhengzhou	6
Nanyang	Zhoukou	1
Nanchang	Beijing	3
Nanchang	Dongguan	17
Nanchang	Fuzhou	11
Nanchang	Guiyang	3
Nanchang	Haikou	1
Nanchang	Hefei	1
Nanchang	Jiaxing	48
Nanchang	Kunming	2
Nanchang	Nanning	4
Nanchang	Pingxiang	16
Nanchang	Qingdao	2
Nanchang	Shanghai	5
Nanchang	Shenzhen	14
Nanchang	Shenyang	9
Nanchang	Suzhou	1
Nanchang	Wenzhou	2
Nanchang	Xian	2
Nanchang	Xianyang	1
Nanchang	Yichun	11
Nanchang	Changchun	1
Nanchang	Zhongshan	1
Nanchang	Chongqing	7
Changsha	Beihai	2
Changsha	Bijie	1
Changsha	Changde	1
Changsha	Chengdu	1
Changsha	Dalian	1
Changsha	Guangzhou	1
Changsha	Guiyang	1
Changsha	Harbin	1
Changsha	Haikou	1
Changsha	Hefei	2
Changsha	Jiamusi	1
Changsha	Jiaxing	1
Changsha	Kunming	1
Changsha	Liupanshui	1
Changsha	Nanchang	5
Changsha	Qiandongnan Miao and Dong Autonomous Prefecture	1
Changsha	Shenyang	1
Changsha	Tangshan	1
Changsha	Wuxi	1
Changsha	Wuhan	3
Changsha	Xiangyang	1
Changsha	Xuchang	1
Changsha	Yichang	1
Changsha	Zhangzhou	1
Changsha	Changchun	1
Changsha	Zhengzhou	4
Changsha	Chongqing	1
Changsha	Zhoukou	1
Shanghai	Bengbu	1
Shanghai	Baoding	1
Shanghai	Beijing	7
Shanghai	Binzhou	1
Shanghai	Chengdu	4
Shanghai	Dalian	1
Shanghai	Datong	1
Shanghai	Fuzhou	2
Shanghai	Guangzhou	1
Shanghai	Guiyang	1
Shanghai	Hangzhou	2
Shanghai	Hengshui	1
Shanghai	Jilin	4
Shanghai	Kunming	1
Shanghai	Luan	2
Shanghai	Luzhou	1
Shanghai	Maoming	1
Shanghai	Mianyang	1
Shanghai	Qinhuangdao	1
Shanghai	Shenzhen	2
Shanghai	Shenyang	2
Shanghai	Suzhou	1
Shanghai	Tianjin	2
Shanghai	Xian	1
Shanghai	Xiangyang	1
Shanghai	Xiaogan	1
Shanghai	Zhangzhou	1
Shanghai	Zhengzhou	1
Shanghai	Zhongshan	1
Shanghai	Chongqing	4
Shanghai	Zhumadian	1
Shanghai	Chengdu	2
Shanghai	Fuzhou	2
Shanghai	Guangzhou	1
Shanghai	Hangzhou	1
Shanghai	Hefei	1
Shanghai	Jinan	1
Shanghai	Lianyungang	9
Shanghai	Wuhan	8
Shanghai	Changsha	1
Shanghai	Zhengzhou	1
Shanghai	Chongqing	2
Xuzhou	Chengdu	1
Xuzhou	Ganzhou	1
Xuzhou	Kunming	1
Xuzhou	Luzhou	1
Xuzhou	Nanjing	1
Xuzhou	Nanyang	1
Xuzhou	Ningbo	1
Xuzhou	Shanghai	2
Xuzhou	Shaoyang	1
Xuzhou	Suihua	1
Xuzhou	Wuhan	4
Xuzhou	Yancheng	1
Xuzhou	Yangzhou	1
Xuzhou	Yichang	1
Xuzhou	Yiyang	2
Xuzhou	Yongzhou	1
Xuzhou	Yulin	2
Xuzhou	Zhangjiajie	1
Xuzhou	Changsha	1
Xuzhou	Chongqing	2
Changsha	Beijing	1
Changsha	Chengdu	1
Changsha	Luoyang	1
Changsha	Nantong	1
Changsha	Tai-zhou	3
Changsha	Wuxi	1
Changsha	Chongqing	2
Pingxiang	Hangzhou	22
Zhoukou	Beijing	3
Zhoukou	Changzhou	1
Zhoukou	Chizhou	1
Zhoukou	Fuzhou	1
Zhoukou	Haikou	1
Zhoukou	Hangzhou	5
Zhoukou	Hebi	1
Zhoukou	Huangshan	2
Zhoukou	Jiaozuo	1
Zhoukou	Jinhua	1
Zhoukou	Jingdezhen	1
Zhoukou	Lanzhou	1
Zhoukou	Luoyang	1
Zhoukou	Nanchang	1
Zhoukou	Shangqiu	1
Zhoukou	Shanghai	1
Zhoukou	Shangrao	1
Zhoukou	Shenzhen	6
Zhoukou	Tongling	1
Zhoukou	Wuxi	1
Zhoukou	Xining	1
Zhoukou	Xinxiang	1
Zhoukou	Xingtai	1
Zhoukou	Xuancheng	4
Zhoukou	Zhumadian	1
Liaocheng	Beijing	7
Liaocheng	Harbin	1
Liaocheng	Hangzhou	1
Liaocheng	Hefei	1
Liaocheng	Hohhot	1
Liaocheng	Jiaxing	2
Liaocheng	Jinhua	1
Liaocheng	Kunming	2
Liaocheng	Linyi	1
Liaocheng	Qingdao	1
Liaocheng	Xiamen	1
Liaocheng	Shanghai	10
Liaocheng	Tianjin	1
Liaocheng	Urumqi	1
Liaocheng	Wuxi	1
Weihai	Guiyang	1
Weihai	Harbin	2
Weihai	Hangzhou	1
Weihai	Hohhot	1
Weihai	Huzhou	1
Weihai	Jiaxing	1
Weihai	Kunming	1
Weihai	Linyi	1
Weihai	Ningbo	1
Weihai	Shanghai	5
Weihai	Shaoxing	1
Weihai	Suzhou	2
Weihai	Taizhou	2
Weihai	Weifang	1
Weihai	Wenzhou	1
Weihai	Wuhan	2
Weihai	Xuancheng	1
Weihai	Changsha	3
Weihai	Chongqing	1
Weihai	Zibo	2
Zhengzhou	Baoding	1
Zhengzhou	Beijing	3
Zhengzhou	Chengdu	3
Zhengzhou	Dongguan	1
Zhengzhou	Guangzhou	2
Zhengzhou	Guiyang	1
Zhengzhou	Harbin	1
Zhengzhou	Haikou	1
Zhengzhou	Hangzhou	2
Zhengzhou	Hebi	8
Zhengzhou	Kaifeng	1
Zhengzhou	Lanzhou	3
Zhengzhou	Luzhou	1
Zhengzhou	Nanjing	1
Zhengzhou	Nanning	1
Zhengzhou	Shangqiu	1
Zhengzhou	Shanghai	3
Zhengzhou	Shijiazhuang	1
Zhengzhou	Suzhou	1
Zhengzhou	Taiyuan	2
Zhengzhou	Tianjin	1
Zhengzhou	Wuhu	15
Zhengzhou	Xian	4
Zhengzhou	Xining	1
Zhengzhou	Xiangyang	1
Zhengzhou	Xinxiang	17
Zhengzhou	Changsha	1
Zhengzhou	Zhoukou	1
Zhengzhou	Zhumadian	2
Chengdu	Beijing	2
Chengdu	Jinan	1
Chengdu	Nanjing	1
Chengdu	Tianjin	2
Chengdu	Chongqing	6
Haikou	Beijing	1
Haikou	Shanghai	2
Haikou	Tianjin	1
Wenzhou	Beijing	1
Wenzhou	Hohhot	1
Wenzhou	Jinan	3
Wenzhou	Shanghai	5
Wenzhou	Chongqing	1
Jiaxing	Beijing	1
Jiaxing	Huzhou	1
Jiaxing	Nantong	1
Suzhou	Nanjing	1
Suzhou	Nantong	1
Suzhou	Quanzhou	1
Suzhou	Shanghai	2
Suzhou	Xuzhou	1
Zhanjiang	Beijing	1
Zhanjiang	Chengdu	1
Zhanjiang	Harbin	2
Zhanjiang	Huzhou	3
Zhanjiang	Jiayuguan	2
Zhanjiang	Lhasa	1
Zhanjiang	Linyi	3
Zhanjiang	Mianyang	1
Zhanjiang	Nanchang	1
Zhanjiang	Rizhao	1
Zhanjiang	Shanghai	1
Zhanjiang	Shenzhen	12
Zhanjiang	Shenyang	1
Zhanjiang	Tianjin	1
Zhanjiang	Turpan	1
Zhanjiang	Urumqi	1
Zhanjiang	Wuhan	1
Zhanjiang	Xining	1
Zhanjiang	Xiaogan	7
Zhanjiang	Yichun	3
Zhanjiang	Yichang	8
Zhanjiang	Changsha	1
Zhanjiang	Zhuzhou	1
Shanghai	Chengdu	4
Shanghai	Wuxi	1
Shanghai	Chongqing	3
Guangzhou	Dongguan	1
Guangzhou	Shantou	1
Tianjin	Shanghai	2
Weinan	Dalian	1
Weinan	Enshi Tujia and Miao Autonomous Prefecture	1
Weinan	Guangzhou	9
Weinan	Hefei	1
Weinan	Jinzhou	1
Weinan	Jingmen	1
Weinan	Lishui	1
Weinan	Lianyungang	1
Weinan	Maanshan	1
Weinan	Nanchang	2
Weinan	Nanjing	2
Weinan	Nanning	1
Weinan	Ningbo	1
Weinan	Quzhou	1
Weinan	Shenyang	1
Weinan	Shiyan	1
Weinan	Suqian	1
Weinan	Suzhou	1
Weinan	Suizhou	1
Weinan	Wenzhou	2
Weinan	Wuhan	2
Weinan	Xian	8
Weinan	Xiangyang	1
Weinan	Xuzhou	1
Weinan	Yancheng	1
Weinan	Yichang	1
Weinan	Changsha	1
Shanghai	Beijing	2
Shanghai	Foshan	7
Shanghai	Hangzhou	1
Shanghai	Lanzhou	2
Shanghai	Chongqing	1
Chaozhou	Beijing	1
Chaozhou	Chengdu	1
Chaozhou	Fuzhou	2
Chaozhou	Jinan	1
Chaozhou	Kunming	1
Chaozhou	Shantou	1
Chaozhou	Shanghai	2
Chaozhou	Wuhan	1
Chaozhou	Changchun	1
Xian	Xianyang	1
Quanzhou	Beijing	1
Quanzhou	Chengdu	1
Quanzhou	Dongguan	3
Quanzhou	Ganzhou	1
Quanzhou	Guangzhou	6
Quanzhou	Haikou	1
Quanzhou	Jinan	1
Quanzhou	Nanchang	2
Quanzhou	Nanning	3
Quanzhou	Ningbo	1
Quanzhou	Ningde	1
Quanzhou	Pingxiang	1
Quanzhou	Xiamen	8
Quanzhou	Shanghai	9
Quanzhou	Shenzhen	1
Quanzhou	Shenyang	1
Quanzhou	Wenzhou	1
Quanzhou	Xiangyang	4
Quanzhou	Yichang	1
Quanzhou	Yichun	1
Quanzhou	Changsha	1
Cangzhou	Anshan	1
Cangzhou	Beihai	2
Cangzhou	Beijing	2
Cangzhou	Changzhou	1
Cangzhou	Fangchenggang	1
Cangzhou	Fuzhou	1
Cangzhou	Guangzhou	2
Cangzhou	Guilin	4
Cangzhou	Hangzhou	4
Cangzhou	Hengyang	2
Cangzhou	Huangshi	1
Cangzhou	Jilin	1
Cangzhou	Jinan	1
Cangzhou	Kaifeng	1
Cangzhou	Liaoyang	1
Cangzhou	Liaocheng	2
Cangzhou	Linyi	1
Cangzhou	Longyang	1
Cangzhou	Luzhou	1
Cangzhou	Luoyang	2
Cangzhou	Mudanjiang	1
Cangzhou	Nanjing	1
Cangzhou	Nanyang	2
Cangzhou	Pingdingshan	1
Cangzhou	Qinzhou	4
Cangzhou	Rizhao	1
Cangzhou	Shangqiu	1
Cangzhou	Shanghai	2
Cangzhou	Shenzhen	2
Cangzhou	Shenyang	1
Cangzhou	Wuhan	3
Cangzhou	Xinxiang	1
Cangzhou	Xinyang	1
Cangzhou	Xuzhou	3
Cangzhou	Yanan	1
Cangzhou	Yibin	1
Cangzhou	Yulin	1
Cangzhou	Zhenjiang	1
Cangzhou	Zhengzhou	1
Cangzhou	Zhongshan	1
Cangzhou	Zhoukou	1
Dalian	Anshan	2
Dalian	Bayannur	2
Dalian	Baishan	4
Dalian	Baoding	1
Dalian	Chaoyang	2
Dalian	Chengdu	1
Dalian	Chifeng	2
Dalian	Daqing	3
Dalian	Dandong	2
Dalian	Harbin	2
Dalian	Hulunbuir	2
Dalian	Huludao	1
Dalian	Jilin	3
Dalian	Jiamusi	2
Dalian	Jinzhou	1
Dalian	Kunming	1
Dalian	Liaoyuan	1
Dalian	Mudanjiang	3
Dalian	Qiqihar	1
Dalian	Shenyang	2
Dalian	Shuangyashan	1
Dalian	Siping	1
Dalian	Songyuan	3
Dalian	Taiyuan	2
Dalian	Tangshan	3
Dalian	Tieling	2
Dalian	Xuzhou	6
Dalian	Yingkou	2
Dalian	Changchun	6
Fushun	Chengdu	1
Fushun	Danzhou	10
Fushun	Guangzhou	3
Fushun	Haikou	2
Fushun	Hangzhou	1
Fushun	Qingdao	2
Fushun	Shanghai	2
Fushun	Shenyang	13
Fushun	Tieling	5
Fushun	Yantai	1
Fushun	Changsha	1
Fushun	Chongqing	1
Dongguan	Mudanjiang	1
Jiangmen	Chengdu	1
Jiangmen	Fuzhou	1
Jiangmen	Guangzhou	3
Jiangmen	Guiyang	1
Jiangmen	Haikou	1
Jiangmen	Hangzhou	1
Jiangmen	Kunming	1
Jiangmen	Liuzhou	1
Jiangmen	Nanning	2
Jiangmen	Quanzhou	1
Jiangmen	Xiamen	2
Jiangmen	Shanghai	1
Jiangmen	Shenzhen	3
Jiangmen	Wuhan	2
Jiangmen	Zhangzhou	1
Jiangmen	Changsha	6
Jiangmen	Zhongshan	3
Jiangmen	Chongqing	1
Qinzhou	Beijing	1
Qinzhou	Hangzhou	5
Qinzhou	Nanning	8
Qinzhou	Tianjin	1
Qinzhou	Wenzhou	2
Guiyang	Anshun	1
Guiyang	Chengdu	1
Guiyang	Guangzhou	1
Guiyang	Haikou	1
Guiyang	Nanning	2
Guiyang	Qiandongnan Miao and Dong Autonomous Prefecture	1
Guiyang	Qiannan Buyi and Miao Autonomous Prefecture	3
Guiyang	Southwest Guizhou Buyi and Miao Autonomous Prefecture	1
Guiyang	Tongren	1
Guiyang	Changsha	1
Guiyang	Chongqing	2
Guiyang	Zunyi	1
Handan	Baoding	4
Handan	Beijing	2
Handan	Chengdu	1
Handan	Hangzhou	1
Handan	Jinan	2
Handan	Lanzhou	1
Handan	Nanjing	1
Handan	Shanghai	2
Handan	Shenzhen	2
Handan	Shijiazhuang	1
Handan	Urumqi	1
Handan	Xian	1
Handan	Zhengzhou	1
Yichang	Wuhan	8
Jiangmen	Chongzuo	1
Jiangmen	Guangzhou	16
Jiangmen	Harbin	1
Jiangmen	Hangzhou	2
Jiangmen	Heze	1
Jiangmen	Jinan	2
Jiangmen	Jining	1
Jiangmen	Jinhua	1
Jiangmen	Jingmen	1
Jiangmen	Linfen	1
Jiangmen	Nantong	1
Jiangmen	Suzhou	3
Jiangmen	Tangshan	1
Jiangmen	Xian	2
Jiangmen	Yangzhou	2
Jiangmen	Yichang	1
Jiangmen	Yuncheng	1
Maanshan	Wuhu	3
Qingdao	Changzhou	2
Qingdao	Chengdu	2
Qingdao	Jinan	4
Qingdao	Nanjing	2
Qingdao	Wuhan	2
Xining	Chongqing	1
Shenyang	Chifeng	2
Chengdu	Benxi	1
Chengdu	Bozhou	1
Chengdu	Chuzhou	1
Chengdu	Fuzhou	1
Chengdu	Fushun	1
Chengdu	Guyuan	1
Chengdu	Guiyang	1
Chengdu	Hengyang	1
Chengdu	Huzhou	1
Chengdu	Huizhou	2
Chengdu	Jiamusi	1
Chengdu	Jiaxing	1
Chengdu	Jinzhong	1
Chengdu	Jiujiang	1
Chengdu	Kunming	1
Chengdu	Lanzhou	2
Chengdu	Liuzhou	1
Chengdu	Maanshan	2
Chengdu	Qiqihar	1
Chengdu	Taizhou	1
Chengdu	Taiyuan	1
Chengdu	Wuxi	1
Chengdu	Wuhan	1
Chengdu	Xuzhou	1
Chengdu	Yangzhou	1
Chengdu	Yichun	1
Chengdu	Zhangye	2
Chengdu	Chongqing	1
Meishan	Chengdu	4
Meishan	Guangzhou	1
Meishan	Shanghai	1
Meishan	Shenzhen	1
Changsha	Anshun	1
Changsha	Beijing	1
Changsha	Bijie	1
Changsha	Chaozhou	1
Changsha	Chengdu	4
Changsha	Dalian	1
Changsha	Ganzhou	2
Changsha	Guangzhou	5
Changsha	Hangzhou	2
Changsha	Hengyang	2
Changsha	Huzhou	1
Changsha	Huizhou	1
Changsha	Jinan	2
Changsha	Jinhua	2
Changsha	Jiujiang	1
Changsha	Kunming	2
Changsha	Lanzhou	1
Changsha	Langfang	1
Changsha	Lianyungang	1
Changsha	Linyi	1
Changsha	Liuzhou	1
Changsha	Luzhou	1
Changsha	Luoyang	1
Changsha	Nanchang	2
Changsha	Nanjing	5
Changsha	Nanning	1
Changsha	Shantou	4
Changsha	Shangrao	2
Changsha	Shaoxing	1
Changsha	Shenzhen	2
Changsha	Suzhou	2
Changsha	Taiyuan	1
Changsha	Taian	1
Changsha	Wenzhou	2
Changsha	Wuxi	1
Changsha	Wuhan	2
Changsha	Xian	4
Changsha	Yancheng	2
Changsha	Yongzhou	1
Changsha	Chongqing	3
Xuancheng	Nanjing	8
Baoding	Shanghai	2
Foshan	Guangzhou	3
Guilin	Guangzhou	1
Guilin	Hangzhou	1
Guilin	Jiaxing	1
Guilin	Nanchang	1
Guilin	Nanning	1
Guilin	Shanghai	1
Guilin	Wuhan	2
Guilin	Zhanjiang	2
Zhoukou	Shangqiu	1
Zhoukou	Zhengzhou	2
Changsha	Linyi	1
Jinan	Changzhou	6
Jinan	Harbin	1
Jinan	Kunming	5
Jinan	Changsha	1
Jinan	Zhengzhou	1
Tai-zhou	Beijing	1
Tai-zhou	Shanghai	15
Nanchang	Fuzhou	1
Nanchang	Yichun	8
Nanchang	Fuzhou	1
Quanzhou	Fuzhou	3
Quanzhou	Harbin	1
Quanzhou	Hefei	2
Quanzhou	Xiamen	1
Quanzhou	Shantou	1
Quanzhou	Shanghai	1
Quanzhou	Taiyuan	1
Quanzhou	Changchun	1
Shanghai	Beijing	2
Shanghai	Guangzhou	1
Shanghai	Harbin	1
Shanghai	Hefei	2
Shanghai	Nanchang	1
Shanghai	Nanjing	1
Shanghai	Nanning	2
Shanghai	Shenyang	1
Shanghai	Tianjin	3
Shanghai	Wuhan	4
Shanghai	Xuzhou	1
Shanghai	Changsha	2
Shanghai	Zhengzhou	1
Shanghai	Chongqing	3
Hefei	Anqing	1
Hefei	Anyang	1
Hefei	Anshan	1
Hefei	Baotou	5
Hefei	Baoding	1
Hefei	Beihai	1
Hefei	Beijing	4
Hefei	Bijie	1
Hefei	Bozhou	2
Hefei	Chengdu	4
Hefei	Chuzhou	2
Hefei	Dali Bai Autonomous Prefecture	1
Hefei	Dalian	2
Hefei	Datong	1
Hefei	Dongguan	1
Hefei	Ordos	1
Hefei	Fuzhou	1
Hefei	Fuyang	3
Hefei	Guangzhou	7
Hefei	Guiyang	1
Hefei	Guilin	1
Hefei	Harbin	4
Hefei	Haikou	2
Hefei	Handan	1
Hefei	Hangzhou	1
Hefei	Hechi	1
Hefei	Hezhou	3
Hefei	Hengyang	4
Hefei	Huaian	2
Hefei	Huainan	4
Hefei	Jinan	2
Hefei	Jincheng	2
Hefei	Jinzhong	2
Hefei	Kaifeng	1
Hefei	Kunming	1
Hefei	Lhasa	3
Hefei	Laibin	1
Hefei	Liangshan Yi Autonomous Prefecture	1
Hefei	Linfen	1
Hefei	Liupanshui	1
Hefei	Longyang	1
Hefei	Luoyang	1
Hefei	Lvliang	3
Hefei	Meishan	3
Hefei	Nanchong	2
Hefei	Nanjing	7
Hefei	Nanning	7
Hefei	Neijiang	2
Hefei	Qiqihar	3
Hefei	Southwest Guizhou Buyi and Miao Autonomous Prefecture	1
Hefei	Qinzhou	1
Hefei	Qingdao	5
Hefei	Sanming	1
Hefei	Xiamen	2
Hefei	Shanghai	13
Hefei	Shaoxing	1
Hefei	Shenzhen	6
Hefei	Shenyang	3
Hefei	Shijiazhuang	6
Hefei	Suzhou	3
Hefei	Suining	1
Hefei	Tangshan	1
Hefei	Tianjin	5
Hefei	Ulanqab	2
Hefei	Wuxi	2
Hefei	Wuhu	2
Hefei	Wuzhong	2
Hefei	Wuzhou	1
Hefei	Wuhan	1
Hefei	Xian	2
Hefei	Xuzhou	1
Hefei	Yaan	2
Hefei	Yantai	1
Hefei	Yibin	2
Hefei	Yulin	1
Hefei	Yueyang	1
Hefei	Yuncheng	2
Hefei	Changsha	4
Hefei	Changzhi	3
Hefei	Zhengzhou	2
Hefei	Chongqing	9
Hefei	Zunyi	1
Weifang	Qingdao	4
Weihai	Jinan	5
Shantou	Shanghai	1
Mianyang	Aksu	1
Mianyang	Chengdu	1
Mianyang	Dazhou	1
Mianyang	Shenyang	1
Mianyang	Taiyuan	1
Mianyang	Tangshan	1
Mianyang	Wuhan	1
Mianyang	Xining	1
Mianyang	Chongqing	1
Yuxi	Chengdu	2
Yuxi	Chuxiong Yi Autonomous Prefecture	1
Yuxi	Dali Bai Autonomous Prefecture	1
Yuxi	Guiyang	1
Yuxi	Honghe Hani and Yi Autonomous Prefecture	1
Yuxi	Kunming	6
Yuxi	Liangshan Yi Autonomous Prefecture	2
Yuxi	Lincang	1
Yuxi	Panzhihua	1
Yuxi	Qujing	1
Yuxi	Yaan	1
Yuxi	Ziyang	1
Fuzhou	Harbin	1
Fuzhou	Suzhou	2
Haikou	Sanya	1
Shenyang	Fuzhou	1
Shenyang	Guiyang	2
Shenyang	Heze	1
Shenyang	Jinan	2
Shenyang	Jining	1
Shenyang	Linyi	1
Shenyang	Nanning	2
Shenyang	Ningde	1
Shenyang	Taiyuan	1
Shenyang	Wuhan	1
Shenyang	Zhengzhou	1
Zhoukou	Pingdingshan	1
Zhoukou	Shangqiu	1
Zhoukou	Xian	1
Zhoukou	Xinxiang	1
Zhoukou	Xuchang	1
Zhoukou	Zhengzhou	3
Zhoukou	Zhumadian	1
Xinxiang	Zhengzhou	1
Benxi	Dalian	14
Nanjing	Nanchang	3
Nanjing	Zhoushan	2
Yichang	Huaihua	2
Hefei	Chuzhou	3
Hefei	Fuyang	2
Hefei	Huangshan	10
Hefei	Kashgar	3
Hefei	Luan	3
Hefei	Maanshan	2
Hefei	Nanyang	1
Hefei	Pingdingshan	1
Hefei	Sanmenxia	1
Hefei	Urumqi	7
Hefei	Wuhu	4
Hefei	Zhengzhou	1
Yiyang	Changzhou	1
Yiyang	Hangzhou	1
Yiyang	Nanchang	1
Yiyang	Xiamen	2
Yiyang	Shanghai	1
Yiyang	Wuhan	1
Yiyang	Changsha	18
Yuxi	Kunming	16
Yuxi	Shanghai	1
Hefei	Luan	7
Shijiazhuang	Shanghai	1
Tongliao	Hohhot	4
Jieyang	Dalian	1
Jieyang	Guangzhou	1
Jieyang	Harbin	1
Jieyang	Hefei	1
Jieyang	Hohhot	1
Jieyang	Jilin	1
Jieyang	Jinan	1
Jieyang	Jinzhou	2
Jieyang	Nanchang	1
Jieyang	Qiqihar	2
Jieyang	Rizhao	8
Jieyang	Shenzhen	2
Jieyang	Shenyang	1
Jieyang	Shijiazhuang	1
Jieyang	Suzhou	1
Jieyang	Changchun	1
Jieyang	Changsha	2
Jieyang	Zhengzhou	1
Jieyang	Zhuhai	1
Linyi	Jinan	1
Taian	Xuzhou	4
Baotou	Jinan	1
Baotou	Jinzhong	1
Baotou	Luoyang	1
Baotou	Shangqiu	2
Baotou	Shijiazhuang	1
Baotou	Taiyuan	1
Baotou	Xian	1
Baotou	Yulin	1
Tianshui	Lanzhou	2
