# Supplementary material for: Spatial characteristics, similarity in business scope, and expansion network of listed companies in China’s food manufacturing industry
Source: PLoS One. 2026 Jun 30;21(6):e0351835. doi: 10.1371/journal.pone.0351835 (PMC13318186; doi:10.1371/journal.pone.0351835)
Supplement: S1 File — (ZIP) [file pone.0351835.s001.zip › provincial GDP per capita and the LCFMI registered capital.xlsx]

## Sheet: Sheet1
The interannual mean of GDP per capita (Ten thousand yuan)	Mean value of LCFMI's Registered Capital (Ten thousand yuan)
3.24523	18133.2
2.56589	8285.28
1.81024	7388.64
1.48481	6606.63
1.9376	17845.8
2.37306	6151.96
3.3289	8379.37
2.84514	15270
4.06248	16578.4
1.8971	14758.9
1.9601	16286
1.80765	4560.51
1.77063	16084.2
1.7962	4834.66
2.79929	7405.13
1.76157	9422.07
3.69181	5680.38
2.14891	6479.85
1.91752	9928.33
1.31412	3238.48
4.50683	4845.63
1.82933	1232.33
5.85521	27627.4
1.22952	2397.22
5.60656	54314.8
1.52576	3703.98
2.34888	4467.4
1.94584	3721.64
2.0452	6972
1.77943	2579.73
